# Supplementary material for: Salicylic acid is a key player of Arabidopsis autophagy mutant susceptibility to the necrotrophic bacterium Dickeya dadantii
Source: Sci Rep. 2021 Feb 11;11:3624. doi: 10.1038/s41598-021-83067-6 (PMC7878789; doi:10.1038/s41598-021-83067-6)
Supplement: Supplementary file 2 — Supplementary Table S1. [file 41598_2021_83067_MOESM2_ESM.xlsx]

## Sheet: Feuil1
Title : Salicylic acid is a key player of Arabidopsis autophagy mutant susceptibility to the necrotrophic bacterium Dickeya dadantii Authors: Martine Rigault1, Sylvie Citerne1, Céline Masclaux-Daubresse1, Alia Dellagi1
	1 Institut Jean-Pierre Bourgin, INRAE, AgroParisTech, Université Paris-Saclay, 78000, Versailles, France.
	Rigault et al. Supplementary Table 1
	Primer sequences
	Accession number	Name of gene	Forward primer sequence (5'-3')	Reverse primer sequence (5'-3')
	AT2G14610	PR1	TCTTCCCTCGAAAGCTCAAGA	GTCCCTGGTTGTGAACCCTTA
	AT5G45890	SAG12	GCTTTGCCGGTTTCTGTTG	GTTTCCCTTTCTTTATTTGTGTTG
	AT5G44420	PDF1.2	CACCGGCAATGGTGGAA	CCCTGACCATGTCCCACTTG
	AT4G04620	ATG8b	AACTGCGGCATTGATGTCTG	AGCAGTAGAAAGATCCACCAAA
	AT1G62040	ATG8c	ACTGCTGCAATGATGTCTGC	TGGAAGGCACACATTTAAACC
	AT2G05630	ATG8d	ATGTTGTACGGAAGCGGATC	GAAGAAGATCCCGAACGTGT
	AT2G45170	ATG8e	TCTTTAAGATGGACAACGATTTC	CTCAGCCTTTTCCACAATCA
	AT4G16520	ATG8f	GCGCTCATGTCTTCTGTGTA	TGAAATATCCAGCAAGAGGTCTC
	AT3G60640	ATG8g	GGAGCGATGATGTCAACCA	AGCAAGTTCACGGACAAGAA
	AT3G06420	ATG8h	AACACTCTTCCTCAAACCGC	ATTCAGAGTGCGCTTCGATT
	AT3G15580	ATG8i	TGTCAACAACACTCTCCCTCA	AACCAAAGGTTTTCTCACTGC
	AT5G45900	ATG7	TCGTGGTTTCGCTGACTTGA	CGACAGCAGAAACAGCCAAC
	AT2G31260	ATG9	TTGGTGGTCCAAAACACTCA	GCAAACATGGCCTACACCTT
	AT1G27450	APT	CCTATTGCGTTGGCTATTG	TCTTCACTCCTACTCGTTC
	AT5G46630	Clathrin	GTTTGGGAGAAGAGCGGTTA	CTGATGTCACTGAACCTGAACTG
